# Supplementary material for: Compensatory mutations reducing the fitness cost of plasmid carriage occur in plant rhizosphere communities
Source: FEMS Microbiol Ecol. 2023 Mar 23;99(4):fiad027. doi: 10.1093/femsec/fiad027 (PMC10062694; doi:10.1093/femsec/fiad027)
Supplement: fiad027_Supplemental_Files [file fiad027_supplemental_files.zip]

Archive with 6 entries (6 files):
- Figure_S1.pdf
- Figure_S2.pdf
- Supp_data_S1.xlsx
- Supp_data_S2.xlsx
- Supplementary_figure_legends.docx
- Tables_S1_S2.docx
