# Supplementary material for: Compensatory mutations reducing the fitness cost of plasmid carriage occur in plant rhizosphere communities
Source: FEMS Microbiol Ecol. 2023 Mar 23;99(4):fiad027. doi: 10.1093/femsec/fiad027 (PMC10062694; doi:10.1093/femsec/fiad027)
Supplement: fiad027_Supplemental_Files [file fiad027_supplemental_files.zip › Supp_data_S1.xlsx]

## Sheet: Fitness_data
data	Plasmid	T0_donor_count	T0_recipient_count	T0_dilution	T2_donor_count	T2_recipient_count	T2_dilution	T2_TCs	T2_TCdilution	T0_propD	T2_propD	V2	logV2
WT	Empty	189	216	5	119	21	4	0	0	0.466667	0.85	6.47619	0.81132
WT	Empty	137	289	5	52	30	4	0	0	0.321596	0.634146	3.65645	0.563059
WT	Empty	102	183	5	91	27	4	0	0	0.357895	0.771186	6.04684	0.781529
WT	Empty	190	238	5	118	139	4	0	0	0.443925	0.459144	1.06339	0.0266906
WT	Empty	216	187	5	83	129	4	0	0	0.53598	0.391509	0.557027	-0.254124
WT	Empty	146	143	5	114	271	4	0	0	0.50519	0.296104	0.41202	-0.385081
WT	pQBR103	120	282	5	5	211	4	55	1	0.298507	0.0231481	0.0556872	-1.25424
WT	pQBR103	76	227	5	19	239	4	245	1	0.250825	0.0736434	0.237448	-0.624432
WT	pQBR103	38	86	5	8	181	4	91	1	0.306452	0.042328	0.100029	-0.999874
WT	pQBR103	46	354	5	1	193	4	155	1	0.115	0.00515464	0.0398738	-1.39931
WT	pQBR103	38	168	5	0.7	265	4	51	1	0.184466	0.00263455	0.0116783	-1.93262
WT	pQBR103	26	210	5	1.31	36	5	107	1	0.110169	0.0351112	0.29391	-0.531785
WT	pQBR103_rsmQ	32	295	5	1	241	4	87	1	0.0978593	0.00413223	0.0382521	-1.41735
WT	pQBR103_rsmQ	56	211	5	8	327	4	73	1	0.209738	0.0238806	0.09218	-1.03536
WT	pQBR103_rsmQ	26	229	5	6	225	4	31	1	0.101961	0.025974	0.234872	-0.629169
WT	pQBR103_rsmQ	24	267	5	1.32	243	4	72	1	0.0824742	0.00540275	0.0604321	-1.21873
WT	pQBR103_rsmQ	28	138	5	0.62	19	5	30	1	0.168675	0.0316004	0.160827	-0.793641
WT	pQBR103_rsmQ	32	157	5	0.99	300	4	35	1	0.169312	0.00328915	0.0161906	-1.79074
gac	Empty	122	286	5	201	6	4	0	0	0.29902	0.971014	78.5328	1.89505
gac	Empty	108	240	5	161	2	4	0	0	0.310345	0.98773	178.889	2.25258
gac	Empty	111	241	5	261	14	4	0	0	0.315341	0.949091	40.4768	1.60721
gac	Empty	82	92	5	183	71	4	0	0	0.471264	0.720472	2.89179	0.461167
gac	Empty	470	261	5	115	10	4	0	0	0.642955	0.92	6.38617	0.80524
gac	Empty	157	222	5	161	41	4	0	0	0.414248	0.79703	5.55259	0.744495
gac	pQBR103	160	260	5	239	43	4	225	1	0.380952	0.847518	9.03198	0.955783
gac	pQBR103	34	240	5	131	19	4	24	1	0.124088	0.873333	48.6687	1.68725
gac	pQBR103	256	354	5	170	94	4	149	1	0.419672	0.643939	2.50083	0.398084
gac	pQBR103	420	172	5	61	28	4	22	1	0.709459	0.685393	0.892177	-0.049549
gac	pQBR103	534	206	5	352	111	4	32	1	0.721622	0.760259	1.22334	0.0875456
gac	pQBR103	460	355	5	102	41	4	97	1	0.564417	0.713287	1.91994	0.283287
gac	pQBR103_rsmQ	182	273	5	206	38	4	175	1	0.4	0.844262	8.13158	0.910175
gac	pQBR103_rsmQ	266	284	5	98	56	4	45	1	0.483636	0.636364	1.86842	0.271475
gac	pQBR103_rsmQ	222	401	5	49	38	4	45	1	0.35634	0.563218	2.32918	0.367204
gac	pQBR103_rsmQ	406	284	5	240	17	4	48	1	0.588406	0.933852	9.8754	0.994555
gac	pQBR103_rsmQ	280	108	5	70	38	4	143	1	0.721649	0.648148	0.710526	-0.14842
gac	pQBR103_rsmQ	814	123	5	178	45	4	227	1	0.86873	0.798206	0.597707	-0.223512
PFLU4242	Empty	106	401	5	106	90	4	0	0	0.209073	0.540816	4.45556	0.648902
PFLU4242	Empty	142	394	5	34	25	4	0	0	0.264925	0.576271	3.77352	0.576747
PFLU4242	Empty	135	341	5	67	72	4	0	0	0.283613	0.482014	2.35051	0.371163
PFLU4242	Empty	130	128	5	122	78	4	0	0	0.503876	0.61	1.54004	0.187532
PFLU4242	Empty	390	121	5	160	77	4	0	0	0.763209	0.675105	0.644689	-0.19065
PFLU4242	Empty	261	207	5	121	127	4	0	0	0.557692	0.487903	0.755634	-0.121689
PFLU4242	pQBR103	644	212	5	240	15	4	154	1	0.752336	0.941176	5.26708	0.72157
PFLU4242	pQBR103	296	244	5	78	11	4	94	0	0.548148	0.876404	5.84521	0.7668
PFLU4242	pQBR103	188	167	5	327	16	4	197	1	0.529577	0.953353	18.1546	1.25899
PFLU4242	pQBR103	492	209	5	146	34	4	112	1	0.701854	0.811111	1.82413	0.261055
PFLU4242	pQBR103	480	149	5	202	34	4	207	1	0.763116	0.855932	1.84424	0.265817
PFLU4242	pQBR103	664	205	5	182	14	4	91	1	0.764097	0.928571	4.01355	0.603529
PFLU4242	pQBR103_rsmQ	418	258	5	123	60	4	132	1	0.618343	0.672131	1.26531	0.102197
PFLU4242	pQBR103_rsmQ	250	281	5	140	74	4	158	1	0.47081	0.654206	2.12649	0.327663
PFLU4242	pQBR103_rsmQ	444	250	5	105	31	4	67	1	0.639769	0.772059	1.90715	0.280385
PFLU4242	pQBR103_rsmQ	322	90	5	180	35	4	520	1	0.781553	0.837209	1.43744	0.157591
PFLU4242	pQBR103_rsmQ	324	106	5	92	64	4	543	1	0.753488	0.589744	0.470293	-0.327631
PFLU4242	pQBR103_rsmQ	612	286	5	63	30	4	319	1	0.681514	0.677419	0.981373	-0.00816609

## Sheet: description
COLUMN NAME	DESCRIPTION
Donor	Bacterial background of plasmid+ strain
Plasmid	Plasmid background
T0_donor_count	Colony counts of plasmid+/donor strain from the starting timepoint (T0)
T0_recipient_count	Colony counts of plasmid free/recipient strain from the starting timepoint (T0)
T0_dilution	Dilution factor for bacteria from the starting timepoint (T0)
T2_donor_count	Colony counts of plasmid+/donor strain from the end timepoint (T2)
T2_recipient_count	Colony counts of plasmid free/recipient strain from the end timepoint (T2)
T2_dilution	Dilution factor for bacteria from the end timepoint (T2)
T2_TCs	Colony counts on transconjugant selecting agar at end timepoint (T2)
T2_TCdilution	Dilution factor for transconjugant bacteria from the end timepoint (T2)
T0_propD	Proportion of Plasmid+/donor bacteria at T0
T2_propD	Proportion of Plasmid+/donor bacteria at T2
V2	Fitness of plasmid+ relative to plasmid free bacteria
logV2	log10 of V2
