# Supplementary material for: Compensatory mutations reducing the fitness cost of plasmid carriage occur in plant rhizosphere communities
Source: FEMS Microbiol Ecol. 2023 Mar 23;99(4):fiad027. doi: 10.1093/femsec/fiad027 (PMC10062694; doi:10.1093/femsec/fiad027)
Supplement: fiad027_Supplemental_Files [file fiad027_supplemental_files.zip › Supp_data_S2.xlsx]

## Sheet: bacterial dynamics_data
ttmt	population	day	SBW25_kbS	dilution_kbS	SBW25P_kbKS	dilution_kbKS	SBW25_milkS	SBW25 Suspected Gac Mutants_milkS	dilution_milkS	blue_nb	white_nb	dilution_nb	SBW25P_nbK	otherP_nbK	dilution_nbK	SBW25_kbS	SBW25_milkS	blue_nb	SBW25gac_milkS	SBW25P_kbKS	SBW25P_nbK	white_nb	otherP_nbK	SBW25	SBW25_pQBR	SBW25_gac	Whole
Community Only	1	5																						0	0	0	0
Community Only	2	5																						0	0	0	0
Community Only	3	5																						0	0	0	0
Community Only	4	5																						0	0	0	0
Community Only	5	5																						0	0	0	0
Community Only	6	5																						0	0	0	0
Community Only	7	5																						0	0	0	0
Community Only	8	5																						0	0	0	0
SBW25 Empty	1	5	61	2												2.03333e+06	0		0					0	0	0	0
SBW25 Empty	2	5	292	2			872	0	1							9.73333e+06	2.90667e+06		0					2.90667e+06	0	0	0
SBW25 Empty	3	5	132	2			158	0	1							4400000	526667		0					526667	0	0	0
SBW25 Empty	4	5	73	2			378	0	1							2.43333e+06	1260000		0					1260000	0	0	0
SBW25 Empty	5	5	718	2			888	0	1							2.39333e+07	2.96e+06		0					2.96e+06	0	0	0
SBW25 Empty	6	5	108	2			422	0	1							3.6e+06	1.40667e+06		0					1.40667e+06	0	0	0
SBW25 Empty	7	5	96	2			1160	0	1							3200000	3.86667e+06		0					3.86667e+06	0	0	0
SBW25 Empty	8	5	77	2			172	0	1							2.56667e+06	573333		0					573333	0	0	0
SBW25 pQBR103	1	5			26	2	144	1	1								483333		3333.33	866667				483333	866667	3333.33	0
SBW25 pQBR103	2	5			28	2	99	0	1								330000		0	933333				330000	933333	0	0
SBW25 pQBR103	3	5			0	2	15	0	0								5000		0	0				5000	0	0	0
SBW25 pQBR103	4	5			36	1	52	0	1								173333		0	120000				173333	120000	0	0
SBW25 pQBR103	5	5			61	2	75	0	1								250000		0	2.03333e+06				250000	2.03333e+06	0	0
SBW25 pQBR103	6	5			30	2	0	0	1								0		0	1e+06				0	1e+06	0	0
SBW25 pQBR103	7	5			73	2	152	2	1								513333		6666.67	2.43333e+06				513333	2.43333e+06	6666.67	0
SBW25 pQBR103	8	5			36	1	58	1	1								196667		3333.33	120000				196667	120000	3333.33	0
SBW25 RsmQ	1	5			117	1	69	1	1								233333		3333.33	390000				233333	390000	3333.33	0
SBW25 RsmQ	2	5			6	2	3	0	1								10000		0	200000				10000	200000	0	0
SBW25 RsmQ	3	5			204	0	86	0	0								28666.7		0	68000				28666.7	68000	0	0
SBW25 RsmQ	4	5			99	2	139	4	1								476667		13333.3	3.3e+06				476667	3.3e+06	13333.3	0
SBW25 RsmQ	5	5			34	1	55	0	1								183333		0	113333				183333	113333	0	0
SBW25 RsmQ	6	5			85	1	181	5	1								620000		16666.7	283333				620000	283333	16666.7	0
SBW25 RsmQ	7	5			37	1	59	4	1								210000		13333.3	123333				210000	123333	13333.3	0
SBW25 RsmQ	8	5			11	1	105	4	0								36333.3		1333.33	36666.7				36333.3	36666.7	1333.33	0
Community Only	1	8							3	4	472	3			1	0	0	1.33333e+06	0		0	1.57333e+08	0	0	0	0	1.57333e+08
Community Only	2	8							3	29	193	3	0	98	1	0	0	9.66667e+06	0		0	6.43333e+07	326667	0	0	0	6.43333e+07
Community Only	3	8							3	36	268	3	4	83	1	0	0	12000000	0		13333.3	8.93333e+07	276667	0	0	0	8.93333e+07
Community Only	4	8							3	0	488	3	0	29	1	0	0	0	0		0	1.62667e+08	96666.7	0	0	0	1.62667e+08
Community Only	5	8							3	264	200	3	0	57	1	0	0	88000000	0		0	6.66667e+07	190000	0	0	0	6.66667e+07
Community Only	6	8							3	23	148	3	0	75	1	0	0	7.66667e+06	0		0	4.93333e+07	250000	0	0	0	4.93333e+07
Community Only	7	8							3	4	308	3	100	96	1	0	0	1.33333e+06	0		333333	1.02667e+08	320000	0	0	0	1.02667e+08
Community Only	8	8							3	16	168	3	42	41	1	0	0	5.33333e+06	0		140000	56000000	136667	0	0	0	56000000
SBW25 Empty	1	8	57	3			153	0	3	224	34	3	0	236	1	1.9e+07	51000000	7.46667e+07	0		0	1.13333e+07	786667	51000000	0	0	1.13333e+07
SBW25 Empty	2	8	78	3			42	0	3	124	276	3	0	53	1	26000000	14000000	4.13333e+07	0		0	92000000	176667	14000000	0	0	92000000
SBW25 Empty	3	8	105	2			123	0	3	186	128	3	0	0	1	3.5e+06	41000000	62000000	0		0	4.26667e+07	0	41000000	0	0	4.26667e+07
SBW25 Empty	4	8	118	2			27	0	3	47	100	3	14	56	1	3.93333e+06	9e+06	1.56667e+07	0		46666.7	3.33333e+07	186667	9e+06	0	0	3.33333e+07
SBW25 Empty	5	8	114	3			114	0	3	294	132	3	0	24	1	3.8e+07	3.8e+07	98000000	0		0	44000000	80000	3.8e+07	0	0	44000000
SBW25 Empty	6	8	80	2			14	0	3	38	172	3	1	110	1	2.66667e+06	4.66667e+06	1.26667e+07	0		3333.33	5.73333e+07	366667	4.66667e+06	0	0	5.73333e+07
SBW25 Empty	7	8	141	3			90	0	3	156	98	3	0	59	1	47000000	30000000	52000000	0		0	3.26667e+07	196667	30000000	0	0	3.26667e+07
SBW25 Empty	8	8	72	3			42	0	3	68	198	3	0	99	1	24000000	14000000	2.26667e+07	0		0	6.6e+07	330000	14000000	0	0	6.6e+07
SBW25 pQBR103	1	8			120	2	69	0	2	36	458	3	59	43	1		2300000	12000000	0	4e+06	196667	1.52667e+08	143333	2300000	4e+06	0	1.52667e+08
SBW25 pQBR103	2	8			28	3	118	0	2	60	282	3	82	164	1		3.93333e+06	2e+07	0	9.33333e+06	273333	94000000	546667	3.93333e+06	9.33333e+06	0	94000000
SBW25 pQBR103	3	8			0	3	0	0	3	0	522	3	0	202	3		0	0	0	0	0	174000000	6.73333e+07	0	0	0	174000000
SBW25 pQBR103	4	8			56	3	35	1	3	96	128	3	3	8	2		12000000	32000000	333333	1.86667e+07	100000	4.26667e+07	266667	12000000	1.86667e+07	333333	4.26667e+07
SBW25 pQBR103	5	8			110	3	56	0	3			3					1.86667e+07	0	0	3.66667e+07	0	0	0	1.86667e+07	3.66667e+07	0	0
SBW25 pQBR103	6	8			92	2	9	3	3	48	177	3	12	94	1		4000000	16000000	1000000	3.06667e+06	40000	59000000	313333	4000000	3.06667e+06	1000000	59000000
SBW25 pQBR103	7	8			35	2	1	1	3	10	222	3	2	140	1		666667	3.33333e+06	333333	1.16667e+06	6666.67	7.4e+07	466667	666667	1.16667e+06	333333	7.4e+07
SBW25 pQBR103	8	8			39	1	51	0	1	11	182	3	0	0	1		170000	3.66667e+06	0	130000	0	6.06667e+07	0	170000	130000	0	6.06667e+07
SBW25 RsmQ	1	8			4	2	0	0	3	148	556	3	0	198	3		0	4.93333e+07	0	133333	0	1.85333e+08	6.6e+07	0	133333	0	1.85333e+08
SBW25 RsmQ	2	8			62	3	77	0	3	88	172	3	288	40	1		2.56667e+07	2.93333e+07	0	2.06667e+07	960000	5.73333e+07	133333	2.56667e+07	2.06667e+07	0	5.73333e+07
SBW25 RsmQ	3	8			28	3	15	0	3	126	168	3	13	64	1		5e+06	42000000	0	9.33333e+06	43333.3	56000000	213333	5e+06	9.33333e+06	0	56000000
SBW25 RsmQ	4	8			224	2	10	0	3	13	434	3	0	109	3		3.33333e+06	4.33333e+06	0	7.46667e+06	0	1.44667e+08	3.63333e+07	3.33333e+06	7.46667e+06	0	1.44667e+08
SBW25 RsmQ	5	8			29	3	30	0	3	29	90	3	14	108	1		1e+07	9.66667e+06	0	9.66667e+06	46666.7	30000000	360000	1e+07	9.66667e+06	0	30000000
SBW25 RsmQ	6	8			32	3	128	0	3	160	172	3	40	474	1		4.26667e+07	5.33333e+07	0	1.06667e+07	133333	5.73333e+07	1.58e+06	4.26667e+07	1.06667e+07	0	5.73333e+07
SBW25 RsmQ	7	8			21	3	42	0	3	40	198	3	32	158	1		14000000	1.33333e+07	0	7000000	106667	6.6e+07	526667	14000000	7000000	0	6.6e+07
SBW25 RsmQ	8	8			1	3	0	0	3	0	672	3	0	388	3		0	0	0	333333	0	224000000	1.29333e+08	0	333333	0	224000000
Community Only	1	15							4	8	212	4	0	316	3		0	2.66667e+07	0		0	7.06667e+08	1.05333e+08	0	0	0	7.06667e+08
Community Only	2	15							4	8	936	3	7	148	3		0	2.66667e+06	0		2.33333e+06	3.12e+08	4.93333e+07	0	0	0	3.12e+08
Community Only	3	15							4	7	174	4	0	40	3		0	2.33333e+07	0		0	580000000	1.33333e+07	0	0	0	580000000
Community Only	4	15							4	60	393	3	0	48	2		0	2e+07	0		0	1.31e+08	1600000	0	0	0	1.31e+08
Community Only	5	15							4	5	223	4	0	79	3		0	1.66667e+07	0		0	7.43333e+08	2.63333e+07	0	0	0	7.43333e+08
Community Only	6	15							4	11	93	4	0	101	2		0	3.66667e+07	0		0	310000000	3.36667e+06	0	0	0	310000000
Community Only	7	15							4	39	756	3	0	215	2		0	13000000	0		0	252000000	7.16667e+06	0	0	0	252000000
Community Only	8	15							4	72	462	3	0	112	2		0	24000000	0		0	1.54e+08	3.73333e+06	0	0	0	1.54e+08
SBW25 Empty	1	15	39	4			32	0	4	39	110	3	0	134	2	130000000	1.06667e+08	13000000	0		0	3.66667e+07	4.46667e+06	1.06667e+08	0	0	3.66667e+07
SBW25 Empty	2	15	102	3			128	0	3	116	466	3	0	10	3	3.4e+07	4.26667e+07	3.86667e+07	0		0	1.55333e+08	3.33333e+06	4.26667e+07	0	0	1.55333e+08
SBW25 Empty	3	15	69	4			65	0	4	69	102	4	0	89	2	230000000	2.16667e+08	230000000	0		0	3.4e+08	2.96667e+06	2.16667e+08	0	0	3.4e+08
SBW25 Empty	4	15	39	4			156	0	3	17	80	4	8	144	2	130000000	52000000	5.66667e+07	0		266667	2.66667e+08	4800000	52000000	0	0	2.66667e+08
SBW25 Empty	5	15	29	4			157	0	3	48	89	3	2	195	2	9.66667e+07	5.23333e+07	16000000	0		66666.7	2.96667e+07	6.5e+06	5.23333e+07	0	0	2.96667e+07
SBW25 Empty	6	15	111	3			113	0	3	176	320	3	0	92	2	3.7e+07	3.76667e+07	5.86667e+07	0		0	1.06667e+08	3.06667e+06	3.76667e+07	0	0	1.06667e+08
SBW25 Empty	7	15	23	4			310	0	3	37	164	4	15	218	2	7.66667e+07	1.03333e+08	1.23333e+08	0		500000	5.46667e+08	7.26667e+06	1.03333e+08	0	0	5.46667e+08
SBW25 Empty	8	15	89	3			88	0	3	138	496	3	6	193	2	2.96667e+07	2.93333e+07	46000000	0		200000	1.65333e+08	6.43333e+06	2.93333e+07	0	0	1.65333e+08
SBW25 pQBR103	1	15			164	2	31	0	3	12	201	4	4	1004	2		1.03333e+07	40000000	0	5.46667e+06	133333	6.7e+08	3.34667e+07	1.03333e+07	5.46667e+06	0	6.7e+08
SBW25 pQBR103	2	15			77	2	100	0	2	27	552	3	0	114	2		3.33333e+06	9e+06	0	2.56667e+06	0	184000000	3.8e+06	3.33333e+06	2.56667e+06	0	184000000
SBW25 pQBR103	3	15			68	2	47	8	2	84	664	3	0	68	2		1.83333e+06	28000000	266667	2.26667e+06	0	2.21333e+08	2.26667e+06	1.83333e+06	2.26667e+06	266667	2.21333e+08
SBW25 pQBR103	4	15			52	4	16	49	4	51	157	4	6	192	2		2.16667e+08	1.7e+08	1.63333e+08	1.73333e+08	200000	5.23333e+08	6400000	2.16667e+08	1.73333e+08	1.63333e+08	5.23333e+08
SBW25 pQBR103	5	15			18	4	97	3	3	120	580	3	0	34	2		3.33333e+07	4e+07	1000000	60000000	0	1.93333e+08	1.13333e+06	3.33333e+07	60000000	1000000	1.93333e+08
SBW25 pQBR103	6	15			21	4	1	15	4	27	126	4	0	129	2		5.33333e+07	9e+07	5e+07	70000000	0	420000000	4300000	5.33333e+07	70000000	5e+07	420000000
SBW25 pQBR103	7	15			72	3	131	0	3	19	119	4	3	126	2		4.36667e+07	6.33333e+07	0	24000000	100000	3.96667e+08	4200000	4.36667e+07	24000000	0	3.96667e+08
SBW25 pQBR103	8	15			46	3	62	28	3	7	115	4	0	85	2		30000000	2.33333e+07	9.33333e+06	1.53333e+07	0	3.83333e+08	2.83333e+06	30000000	1.53333e+07	9.33333e+06	3.83333e+08
SBW25 RsmQ	1	15			26	2	41	2	2	70	458	3	0	64	2		1.43333e+06	2.33333e+07	66666.7	866667	0	1.52667e+08	2.13333e+06	1.43333e+06	866667	66666.7	1.52667e+08
SBW25 RsmQ	2	15				4	108	23	3	18	71	4	8	45	2		4.36667e+07	60000000	7.66667e+06	0	266667	2.36667e+08	1500000	4.36667e+07	0	7.66667e+06	2.36667e+08
SBW25 RsmQ	3	15			49	3	95	1	3	67	716	3	0	7	3		32000000	2.23333e+07	333333	1.63333e+07	0	2.38667e+08	2.33333e+06	32000000	1.63333e+07	333333	2.38667e+08
SBW25 RsmQ	4	15			31	4	189	26	3	21	57	4	1	91	2		7.16667e+07	70000000	8.66667e+06	1.03333e+08	33333.3	1.9e+08	3.03333e+06	7.16667e+07	1.03333e+08	8.66667e+06	1.9e+08
SBW25 RsmQ	5	15			1	3	30	0	2	16	492	3	0	48	2		1e+06	5.33333e+06	0	333333	0	164000000	1600000	1e+06	333333	0	164000000
SBW25 RsmQ	6	15			4	3	2	0	3	24	1016	3	0	11	4		666667	8000000	0	1.33333e+06	0	3.38667e+08	3.66667e+07	666667	1.33333e+06	0	3.38667e+08
SBW25 RsmQ	7	15			26	3	47	0	3	12	109	4	0	119	2		1.56667e+07	40000000	0	8.66667e+06	0	3.63333e+08	3.96667e+06	1.56667e+07	8.66667e+06	0	3.63333e+08
SBW25 RsmQ	8	15			112	3	76	5	3	98	472	3	0	68	2		27000000	3.26667e+07	1.66667e+06	3.73333e+07	0	1.57333e+08	2.26667e+06	27000000	3.73333e+07	1.66667e+06	1.57333e+08
Community Only	1	21							5	88	796	3	0	22	3		0	2.93333e+07	0		0	2.65333e+08	7.33333e+06	0	0	0	2.65333e+08
Community Only	2	21							5	80	302	3	0	8	3		0	2.66667e+07	0		0	1.00667e+08	2.66667e+06	0	0	0	1.00667e+08
Community Only	3	21							5	106	442	3	74	2	3		0	3.53333e+07	0		2.46667e+07	1.47333e+08	666667	0	0	0	1.47333e+08
Community Only	4	21							5	34	378	3	1	75	3		0	1.13333e+07	0		333333	126000000	25000000	0	0	0	126000000
Community Only	5	21							5	52	572	3	26	5	3		0	1.73333e+07	0		8.66667e+06	1.90667e+08	1.66667e+06	0	0	0	1.90667e+08
Community Only	6	21							5	60	592	3	18	16	3		0	2e+07	0		6000000	1.97333e+08	5.33333e+06	0	0	0	1.97333e+08
Community Only	7	21							5	244	672	3	140	5	3		0	8.13333e+07	0		4.66667e+07	224000000	1.66667e+06	0	0	0	224000000
Community Only	8	21							5	104	544	3	16	16	3		0	3.46667e+07	0		5.33333e+06	1.81333e+08	5.33333e+06	0	0	0	1.81333e+08
SBW25 Empty	1	21	20	3			13	0	3	14	660	3	23	2	3	6.66667e+06	4.33333e+06	4.66667e+06	0		7.66667e+06	220000000	666667	4.33333e+06	0	0	220000000
SBW25 Empty	2	21	179	3			169	0	3	186	840	3	81	14	3	5.96667e+07	5.63333e+07	62000000	0		27000000	2.8e+08	4.66667e+06	5.63333e+07	0	0	2.8e+08
SBW25 Empty	3	21	47	3			73	0	3	81	487	3	21	5	3	1.56667e+07	2.43333e+07	27000000	0		7000000	1.62333e+08	1.66667e+06	2.43333e+07	0	0	1.62333e+08
SBW25 Empty	4	21	5	3			4	0	3	8	362	3	1	5	3	1.66667e+06	1.33333e+06	2.66667e+06	0		333333	1.20667e+08	1.66667e+06	1.33333e+06	0	0	1.20667e+08
SBW25 Empty	5	21	91	3			76	0	3	484	672	3	37	16	3	3.03333e+07	2.53333e+07	1.61333e+08	0		1.23333e+07	224000000	5.33333e+06	2.53333e+07	0	0	224000000
SBW25 Empty	6	21	12	3			10	0	3	92	410	3	7	1	4	4000000	3.33333e+06	3.06667e+07	0		2.33333e+07	1.36667e+08	3.33333e+06	3.33333e+06	0	0	1.36667e+08
SBW25 Empty	7	21	47	3			46	0	3	51	670	3	176	8	3	1.56667e+07	1.53333e+07	1.7e+07	0		5.86667e+07	2.23333e+08	2.66667e+06	1.53333e+07	0	0	2.23333e+08
SBW25 Empty	8	21	114	3			128	0	3	109	474	3	18	7	3	3.8e+07	4.26667e+07	3.63333e+07	0		6000000	1.58e+08	2.33333e+06	4.26667e+07	0	0	1.58e+08
SBW25 pQBR103	1	21			4	3	6	0	3	165	1116	3	27	13	3		2000000	55000000	0	1.33333e+06	9e+06	372000000	4.33333e+06	2000000	1.33333e+06	0	372000000
SBW25 pQBR103	2	21			0	3	1	0	3	16	204	3			3		333333	5.33333e+06	0	0	0	6.8e+07	0	333333	0	0	6.8e+07
SBW25 pQBR103	3	21			29	3	20	80	3	156	788	3	41	7	3		3.33333e+07	52000000	2.66667e+07	9.66667e+06	1.36667e+07	2.62667e+08	2.33333e+06	3.33333e+07	9.66667e+06	2.66667e+07	2.62667e+08
SBW25 pQBR103	4	21			116	3	338	144	3	432	164	3			3		1.60667e+08	1.44e+08	48000000	3.86667e+07	0	5.46667e+07	0	1.60667e+08	3.86667e+07	48000000	5.46667e+07
SBW25 pQBR103	5	21			1	3	0	0	3	90	492	3	1	22	3		0	30000000	0	333333	333333	164000000	7.33333e+06	0	333333	0	164000000
SBW25 pQBR103	6	21			1	3	27	0	3	40	500	3	92	10	3		9e+06	1.33333e+07	0	333333	3.06667e+07	1.66667e+08	3.33333e+06	9e+06	333333	0	1.66667e+08
SBW25 pQBR103	7	21			48	3	63	7	3	104	312	3	43	5	3		2.33333e+07	3.46667e+07	2.33333e+06	16000000	1.43333e+07	104000000	1.66667e+06	2.33333e+07	16000000	2.33333e+06	104000000
SBW25 pQBR103	8	21			0	3	0	0	3	9	540	3	76	5	3		0	3000000	0	0	2.53333e+07	180000000	1.66667e+06	0	0	0	180000000
SBW25 RsmQ	1	21			0	3	0	0	3	35	150	3	24	128	3		0	1.16667e+07	0	0	8000000	50000000	4.26667e+07	0	0	0	50000000
SBW25 RsmQ	2	21			5	3			3	28	416	3	62	2	3		0	9.33333e+06	0	1.66667e+06	2.06667e+07	1.38667e+08	666667	0	1.66667e+06	0	1.38667e+08
SBW25 RsmQ	3	21			1	3	2	0	3	12	326	3	46	1	3		666667	4000000	0	333333	1.53333e+07	1.08667e+08	333333	666667	333333	0	1.08667e+08
SBW25 RsmQ	4	21			19	3	13	0	3	21	616	3			3		4.33333e+06	7000000	0	6.33333e+06	0	2.05333e+08	0	4.33333e+06	6.33333e+06	0	2.05333e+08
SBW25 RsmQ	5	21			38	3	39	4	3	112	472	3	49	2	3		1.43333e+07	3.73333e+07	1.33333e+06	1.26667e+07	1.63333e+07	1.57333e+08	666667	1.43333e+07	1.26667e+07	1.33333e+06	1.57333e+08
SBW25 RsmQ	6	21			23	3	18	10	3	172	428	3			3		9.33333e+06	5.73333e+07	3.33333e+06	7.66667e+06	0	1.42667e+08	0	9.33333e+06	7.66667e+06	3.33333e+06	1.42667e+08
SBW25 RsmQ	7	21			0	3	0	0	3	8	544	3	58	5	3		0	2.66667e+06	0	0	1.93333e+07	1.81333e+08	1.66667e+06	0	0	0	1.81333e+08
SBW25 RsmQ	8	21			5	3	2	0	3	11	348	3	10	2	3		666667	3.66667e+06	0	1.66667e+06	3.33333e+06	116000000	666667	666667	1.66667e+06	0	116000000
Community Only	1	28							4	124	940	3	0	656	2		0	4.13333e+07	0		0	3.13333e+08	2.18667e+07	0	0	0	3.13333e+08
Community Only	2	28							4	116	560	3			4		0	3.86667e+07	0		0	1.86667e+08	0	0	0	0	1.86667e+08
Community Only	3	28							4	24	203	4			4		0	80000000	0		0	6.76667e+08	0	0	0	0	6.76667e+08
Community Only	4	28							4	3	110	4			4		0	10000000	0		0	3.66667e+08	0	0	0	0	3.66667e+08
Community Only	5	28							4	42	428	3			4		0	14000000	0		0	1.42667e+08	0	0	0	0	1.42667e+08
Community Only	6	28							4	100	526	3	0	2	4		0	3.33333e+07	0		0	1.75333e+08	6.66667e+06	0	0	0	1.75333e+08
Community Only	7	28							4	172	664	3			4		0	5.73333e+07	0		0	2.21333e+08	0	0	0	0	2.21333e+08
Community Only	8	28							4	46	480	3			4		0	1.53333e+07	0		0	1.6e+08	0	0	0	0	1.6e+08
SBW25 Empty	1	28	168	3			201		3	22	119	4			4	56000000	6.7e+07	7.33333e+07	0		0	3.96667e+08	0	6.7e+07	0	0	3.96667e+08
SBW25 Empty	2	28	136	2			15		3	5	114	4			4	4.53333e+06	5e+06	1.66667e+07	0		0	3.8e+08	0	5e+06	0	0	3.8e+08
SBW25 Empty	3	28	49	3			65		3	12	83	4	3	2	4	1.63333e+07	2.16667e+07	40000000	0		10000000	2.76667e+08	6.66667e+06	2.16667e+07	0	0	2.76667e+08
SBW25 Empty	4	28	124	3			193		3	736	712	3			4	4.13333e+07	6.43333e+07	2.45333e+08	0		0	2.37333e+08	0	6.43333e+07	0	0	2.37333e+08
SBW25 Empty	5	28	93	3			81		3	280	592	3			4	31000000	27000000	9.33333e+07	0		0	1.97333e+08	0	27000000	0	0	1.97333e+08
SBW25 Empty	6	28	96	2			10		3	40	460	3	3	5	4	3200000	3.33333e+06	1.33333e+07	0		10000000	1.53333e+08	1.66667e+07	3.33333e+06	0	0	1.53333e+08
SBW25 Empty	7	28	84	2			6		3	52	768	3	0	116	3	2800000	2000000	1.73333e+07	0		0	256000000	3.86667e+07	2000000	0	0	256000000
SBW25 Empty	8	28	44	3			53		3	148	420	3	1	1	4	1.46667e+07	1.76667e+07	4.93333e+07	0		3.33333e+06	1.4e+08	3.33333e+06	1.76667e+07	0	0	1.4e+08
SBW25 pQBR103	1	28			16	2	12		2	52	384	3	0	2	4		400000	1.73333e+07	0	533333	0	128000000	6.66667e+06	400000	533333	0	128000000
SBW25 pQBR103	2	28			41	4	31	20	4	22	172	4	2	308	2		1.7e+08	7.33333e+07	6.66667e+07	1.36667e+08	66666.7	5.73333e+08	1.02667e+07	1.7e+08	1.36667e+08	6.66667e+07	5.73333e+08
SBW25 pQBR103	3	28			1	2	0		4	44	356	3	6	22	4		0	1.46667e+07	0	33333.3	20000000	1.18667e+08	7.33333e+07	0	33333.3	0	1.18667e+08
SBW25 pQBR103	4	28			4	4	123	13	3	184	680	3			4		4.53333e+07	6.13333e+07	4.33333e+06	1.33333e+07	0	2.26667e+08	0	4.53333e+07	1.33333e+07	4.33333e+06	2.26667e+08
SBW25 pQBR103	5	28			1	2	5		2	2	60	4			4		166667	6.66667e+06	0	33333.3	0	2e+08	0	166667	33333.3	0	2e+08
SBW25 pQBR103	6	28			90	2	59	22	2	16	72	4			4		2700000	5.33333e+07	733333	3000000	0	240000000	0	2700000	3000000	733333	240000000
SBW25 pQBR103	7	28			0	2	3		2	44	360	3	0	0	4		100000	1.46667e+07	0	0	0	120000000	0	100000	0	0	120000000
SBW25 pQBR103	8	28			5	2	6	0	2	18	78	4			4		200000	60000000	0	166667	0	260000000	0	200000	166667	0	260000000
SBW25 RsmQ	1	28			0	2	0	0	2	21	81	4			4		0	70000000	0	0	0	270000000	0	0	0	0	270000000
SBW25 RsmQ	2	28			28	3	288	21	2	86	412	3			4		10300000	2.86667e+07	700000	9.33333e+06	0	1.37333e+08	0	10300000	9.33333e+06	700000	1.37333e+08
SBW25 RsmQ	3	28			35	3	392		2	11	127	4			4		1.30667e+07	3.66667e+07	0	1.16667e+07	0	4.23333e+08	0	1.30667e+07	1.16667e+07	0	4.23333e+08
SBW25 RsmQ	4	28			28	3	21		3	17	75	4	1	12	3		7000000	5.66667e+07	0	9.33333e+06	333333	250000000	4000000	7000000	9.33333e+06	0	250000000
SBW25 RsmQ	5	28			30	3	191	58	2	16	48	4			4		8300000	5.33333e+07	1.93333e+06	1e+07	0	160000000	0	8300000	1e+07	1.93333e+06	160000000
SBW25 RsmQ	6	28			40	3	273	160	2	96	820	3			4		1.44333e+07	32000000	5.33333e+06	1.33333e+07	0	2.73333e+08	0	1.44333e+07	1.33333e+07	5.33333e+06	2.73333e+08
SBW25 RsmQ	7	28			17	2	16	1	2	32	494	3	0	9	3		566667	1.06667e+07	33333.3	566667	0	1.64667e+08	3000000	566667	566667	33333.3	1.64667e+08
SBW25 RsmQ	8	28			13	2	0	0	2	60	480	3	1	192	2		0	2e+07	0	433333	33333.3	1.6e+08	6400000	0	433333	0	1.6e+08

## Sheet: description
COLUNM	DESCRIPTOION
ttmt	Plasmid treatment
population	Replicate population
day	Day of harvest
SBW25_kbS	No. SBW25 colonies identified on KB+streptamycin
dilution_kbS	Dilution factor of cultures grown on KB+streptamycin
SBW25P_kbKS	No. plasmid containing SBW25 colonies identified on KB+kanamycin+streptamycin
dilution_kbKS	Dilution factor of cultures grown on KB+kanamycin+streptamycin
SBW25_milkS	No. gac+ SBW25 colonies identified on KB+streptamycin+milk
SBW25 Suspected Gac Mutants_milkS	No. gac- SBW25 colonies identified on KB+streptamycin+milk
dilution_milkS	Dilution factor of cultures grown on KB+streptamycin+milk
blue_nb	No. blue colonies on NB agar including SBW25
white_nb	No. white colonies (not SBW25) on NB agar
dilution_nb	Dilution factor of cultures grown on NB
SBW25P_nbK	No. plasmid + blue colonies (including SBW25) on NB+kanamycin agar containing lacZ
otherP_nbK	No. plasmid + white colonies (excluding SBW25) on NB+kanamycin agar containing lacZ
dilution_nbK	Dilution factor of cultures grown on NB+kanamycin containing lacZ
SBW25_kbS	population density of SBW25 estimated on KB+streptomycin
SBW25_milkS	population density of SBW25 estimated on KB+streptomycin+milk
blue_nb	population density of SBW25 estimated on NB
SBW25gac_milkS	population density of gac- SBW25 estimated on KB+streptomycin+milk
SBW25P_kbKS	population density of SBW25[pQBR103] estimated on KB+streptomycin+kanamycin
SBW25P_nbK	population density of SBW25[pQBR103] estimated on NB+kanamycin
white_nb	population density of non-SBW25 (white colonies) bacteria estimated on NB
otherP_nbK	population density of plasmid+ non-SBW25 (white colonies) bacteria estimated on NB
SBW25	SBW25 population estimated as SBW25_milkS
SBW25_pQBR	SBW25[pQBR103] population estimated as SBW25P_kbKS
SBW25_gac	gac- SBW25 population estimated as SBW25gac_milkS
Whole	Background community estimated as white_nb
